# Supplementary material for: Unraveling the Binding Mechanism of Alzheimer’s Drugs with Irisin: Spectroscopic, Calorimetric, and Computational Approaches
Source: Int J Mol Sci. 2022 May 25;23(11):5965. doi: 10.3390/ijms23115965 (PMC9180407; doi:10.3390/ijms23115965)
Supplement: Supplementary file 1 [file ijms-23-05965-s001.zip]

Archive with 1 entries (1 files):
- ijms-1718873-supplementary.pdf
